# Supplementary material for: Incidence and risk factors of new-onset sacroiliac joint pain after spinal surgery: a systematic review and meta-analysis
Source: PeerJ. 2024 Sep 26;12:e18083. doi: 10.7717/peerj.18083 (PMC11439385; doi:10.7717/peerj.18083)
Supplement: Supplemental Information 2 [file peerj-12-18083-s002.zip]

Archive with 13 entries (12 files):
- code.do file/
- code.do file/Age.do
- code.do file/Fusion to sacrum.do
- code.do file/Incidence of new-onset SIJP.do
- code.do file/No. of surgical segments.do
- code.do file/Postoperative spondylopelvic parameters.do
- code.do file/Preoperative spondylopelvic parameters.do
- code.do file/Preoperative diagnosis.do
- code.do file/Sex.do
- code.do file/Subgroup analyses for incidence of new-onset SIJP.do
- code.do file/funnel plots for sex.do
- code.do file/spondylopelvic parameters for NoSIJP group.do
- code.do file/spondylopelvic parameters for SIJP group.do
