# Supplementary material for: Incidence and risk factors of new-onset sacroiliac joint pain after spinal surgery: a systematic review and meta-analysis
Source: PeerJ. 2024 Sep 26;12:e18083. doi: 10.7717/peerj.18083 (PMC11439385; doi:10.7717/peerj.18083)
Supplement: Supplemental Information 2 [file peerj-12-18083-s002.zip › code.do file/Incidence of new-onset SIJP.do]

gen p= NoofSIJP / total 
gen se=sqrt(p*(1-p)/ total ) 
metan p se, lcols( author year NoofSIJP total ) random second(fixed) eff(Proportion) forestplot(xlabel(0.1 0.2 0.3) dp(4) texts(140) astext(80) graphregion(margin(tiny)) aspect(0.5) title(Incidence of new-onset SIJP))
