# Supplementary material for: Incidence and risk factors of new-onset sacroiliac joint pain after spinal surgery: a systematic review and meta-analysis
Source: PeerJ. 2024 Sep 26;12:e18083. doi: 10.7717/peerj.18083 (PMC11439385; doi:10.7717/peerj.18083)
Supplement: Supplemental Information 2 [file peerj-12-18083-s002.zip › code.do file/Postoperative spondylopelvic parameters.do]

label variable nn "N"
label variable _sd "SD"
format sijpmean sd nosijpmean _sd %10.2f
metan9 n sijpmean sd nn nosijpmean _sd , random second(fixed) nostandard lcols( author year n sijpmean sd nn nosijpmean _sd) texts(120) astext(80) graphregion(margin(tiny)) aspect(0.83) nooverall by( subgroup ) title(Postoperative spondylopelvic parameters)
