# Supplementary material for: Incidence and risk factors of new-onset sacroiliac joint pain after spinal surgery: a systematic review and meta-analysis
Source: PeerJ. 2024 Sep 26;12:e18083. doi: 10.7717/peerj.18083 (PMC11439385; doi:10.7717/peerj.18083)
Supplement: Supplemental Information 2 [file peerj-12-18083-s002.zip › code.do file/Preoperative diagnosis.do]

label variable _events "Events"
gen logor=log( _es )
gen loglci=log( _lci )
gen loguci=log( _uci )
gen selogor=((loguci-loglci)/(1.96*2))
metan9 logor loglci loguci, lcols( author year sijptotal events nosijptotal _events)  fixed second(random) effect(OR) eform texts(175) astext(80) graphregion(margin(tiny)) aspect(1.2) nooverall by( subgroup) title(Preoperative diagnosis)
