# Supplementary material for: Incidence and risk factors of new-onset sacroiliac joint pain after spinal surgery: a systematic review and meta-analysis
Source: PeerJ. 2024 Sep 26;12:e18083. doi: 10.7717/peerj.18083 (PMC11439385; doi:10.7717/peerj.18083)
Supplement: Supplemental Information 2 [file peerj-12-18083-s002.zip › code.do file/Subgroup analyses for incidence of new-onset SIJP.do]

format proportion se %10.4f
metan proportion se, lcols(subgroups studies patients ) rcols( se ) by( group ) effect(Proportion)  nooverall nosubgroup  forestplot(dp(4) texts(130) astext(80) xlabel(0 .1 .2 .3) graphregion(margin(tiny)) aspect(0.6) title(Subgroup analyses for incidence of new-onset SIJP))
