# Supplementary material for: Incidence and risk factors of new-onset sacroiliac joint pain after spinal surgery: a systematic review and meta-analysis
Source: PeerJ. 2024 Sep 26;12:e18083. doi: 10.7717/peerj.18083 (PMC11439385; doi:10.7717/peerj.18083)
Supplement: Supplemental Information 2 [file peerj-12-18083-s002.zip › code.do file/funnel plots for sex.do]

gen logor=log( _es )
gen loglci=log( _lci ) 
gen loguci=log( _uci )
gen selogor=((loguci-loglci)/(1.96*2))
metafunnel logor selogor ,by( author ) aspect(0.54) graphregion(margin(tiny))
metabias6 logor selogor
