# Supplementary material for: Incidence and risk factors of new-onset sacroiliac joint pain after spinal surgery: a systematic review and meta-analysis
Source: PeerJ. 2024 Sep 26;12:e18083. doi: 10.7717/peerj.18083 (PMC11439385; doi:10.7717/peerj.18083)
Supplement: Supplemental Information 2 [file peerj-12-18083-s002.zip › code.do file/spondylopelvic parameters for NoSIJP group.do]

label variable _sd "SD"
format premean sd postmean _sd %10.2f
metan9 n premean sd n postmean _sd , random second(fixed) nostandard lcols( n premean sd postmean _sd) texts(130) astext(50) graphregion(margin(tiny)) aspect(0.88) nooverall by(  subgroup )  title(NoSIJP group) xlabel(-41.7,20.61)
