# Supplementary material for: Incidence and risk factors of new-onset sacroiliac joint pain after spinal surgery: a systematic review and meta-analysis
Source: PeerJ. 2024 Sep 26;12:e18083. doi: 10.7717/peerj.18083 (PMC11439385; doi:10.7717/peerj.18083)
Supplement: Supplemental Information 3 [file peerj-12-18083-s003.zip]

Archive with 16 entries (15 files):
- code/
- code/Age.dta
- code/Code.docx
- code/Fusion to sacrum.dta
- code/Incidence of new-onset SIJP.dta
- code/No. of surgical segments.dta
- code/Postoperative spondylopelvic parameters.dta
- code/Postoperative spondylopelvic parameters(excluded 1 study by sensitivity analysis).dta
- code/Preoperative spondylopelvic parameters.dta
- code/Preoperative spondylopelvic parameters(excluded 1 study by sensitivity analysis).dta
- code/Preoperative diagnosi.dta
- code/Sex.dta
- code/Subgroup analyses for incidence of new-onset SIJP.dta
- code/funnel plots for sex.dta
- code/spondylopelvic parameters for NoSIJP group.dta
- code/spondylopelvic parameters for SIJP group.dta
